# Supplementary material for: A Structure–Activity Relationship Study on the Antioxidant Properties of Dithiocarbamic Flavanones
Source: Antioxidants (Basel). 2024 Aug 8;13(8):963. doi: 10.3390/antiox13080963 (PMC11351990; doi:10.3390/antiox13080963)
Supplement: Supplementary file 1 [file antioxidants-13-00963-s001.zip]

Archive with 1 entries (1 files):
- antioxidants-3113721-supplementary.pdf
